# Supplementary material for: Potential Distribution and Cultivation Areas of Argentina anserina (Rosaceae) in the Upper Reaches of the Dadu River and Minjiang River Basin Under Climate Change: Applications of Ensemble and Productivity Dynamic Models
Source: Biology (Basel). 2025 Jun 9;14(6):668. doi: 10.3390/biology14060668 (PMC12189611; doi:10.3390/biology14060668)
Supplement: Supplementary file 1 [file biology-14-00668-s001.zip]

Archive with 1 entries (1 files):
- biology-3671149-supplementary.pdf
